# Supplementary material for: Pathological stage-associated non-coding RNA long intergenic non-protein coding RNA 1234 (LINC01234) participation in cell cycle regulation in adrenocortical carcinoma through bromodomain-containing protein 4 (BRD4) expression mediation via sponging microRNA (miR)-140-3p
Source: Bioengineered. 2022 Jun 29;13(5):13607–21. doi: 10.1080/21655979.2022.2081464 (PMC9275903; doi:10.1080/21655979.2022.2081464)
Supplement: Supplemental Material [file KBIE_A_2081464_SM6693.zip]

Archive with 3 entries (3 files):
- western blot.jpg
- original datas.zip
- ethics.pdf
